# Supplementary material for: ﻿Three new Melanogaster species (Boletales, Paxillaceae) from southwestern China based on morphological and molecular evidence
Source: MycoKeys. 2024 Jul 26;107:141–60. doi: 10.3897/mycokeys.107.123565 (PMC11297453; doi:10.3897/mycokeys.107.123565)
Supplement: XML Treatment for Melanogaster cyaneus [file mycokeys.107.123565-treatment1.xml]

<!DOCTYPE tp:taxon-treatment
  PUBLIC "-//TaxonX//DTD Taxonomic Treatment Publishing DTD v0 20100105//EN" "tax-treatment-NSO.dtd">
<tp:taxon-treatment xmlns:tp="http://www.plazi.org/taxpub"><tp:treatment-meta><kwd-group><label>Taxon classification</label><kwd>
                <named-content content-type="kingdom">Fungi</named-content>
              </kwd><kwd>
                <named-content content-type="order">Boletales, Paxillaceae</named-content>
              </kwd><kwd>
                <named-content content-type="family"> Paxillaceae</named-content>
              </kwd></kwd-group><mixed-citation publication-type="journal"><person-group><name><surname>Yuan</surname><given-names>Tian-Jun</given-names></name><name><surname>Luo</surname><given-names>Hong-Mei</given-names></name><name><surname>Su</surname><given-names>Kai-Mei</given-names></name><name><surname>Li</surname><given-names>Shu-Hong</given-names></name><name><surname>Raspé</surname><given-names>Olivier</given-names></name></person-group><article-title>﻿Three new <italic><tp:taxon-name><tp:taxon-name-part taxon-name-part-type="genus" reg="Melanogaster">Melanogaster</tp:taxon-name-part></tp:taxon-name></italic> species (<tp:taxon-name><tp:taxon-name-part taxon-name-part-type="order">Boletales</tp:taxon-name-part></tp:taxon-name>, <tp:taxon-name><tp:taxon-name-part taxon-name-part-type="family">Paxillaceae</tp:taxon-name-part></tp:taxon-name>) from southwestern China based on morphological and molecular evidence</article-title><source>MycoKeys</source><day>26</day><month>07</month><year>2024</year><volume>107</volume><fpage>141</fpage><lpage>160</lpage><pub-id pub-id-type="doi">10.3897/mycokeys.107.123565</pub-id></mixed-citation></tp:treatment-meta><tp:nomenclature><label>﻿</label><tp:taxon-name>
              <object-id xmlns:xlink="http://www.w3.org/1999/xlink" content-type="arpha" xlink:type="simple">B523B224-6487-50D1-B446-FD1EEFCA1849</object-id>
              <tp:taxon-name-part taxon-name-part-type="genus" reg="Melanogaster">Melanogaster</tp:taxon-name-part>
              <tp:taxon-name-part taxon-name-part-type="species" reg="cyaneus">cyaneus</tp:taxon-name-part>
              <object-id xmlns:xlink="http://www.w3.org/1999/xlink" content-type="mycobank" xlink:type="simple">MycoBank No: 901868</object-id>
            </tp:taxon-name><tp:taxon-authority>T. J. Yuan, Shu H. Li, &amp; Raspé</tp:taxon-authority><tp:taxon-status xmlns:xlink="http://www.w3.org/1999/xlink" xlink:type="simple">sp. nov.</tp:taxon-status><xref ref-type="fig" rid="F3">Fig. 3a–d</xref></tp:nomenclature><tp:treatment-sec sec-type="diagnosis" id="SECID0EAZAE"><title>Diagnosis.</title><p><italic><tp:taxon-name><tp:taxon-name-part taxon-name-part-type="genus" reg="Melanogaster">Melanogaster</tp:taxon-name-part><tp:taxon-name-part taxon-name-part-type="species" reg="cyaneus">cyaneus</tp:taxon-name-part></tp:taxon-name></italic> is diagnosed by its blue or bluish gleba, rhizomorphs on the base, thinner peridium (100–400 μm), and longer and wider basidiospores (6.2–15 × 4.6–9.0 μm).</p></tp:treatment-sec><tp:treatment-sec sec-type="etymology" id="SECID0EUZAE"><title>Etymology.</title><p>The epithet <italic><tp:taxon-name><tp:taxon-name-part taxon-name-part-type="genus" reg="Melanogaster"/><tp:taxon-name-part taxon-name-part-type="species" reg="cyaneus">cyaneus</tp:taxon-name-part></tp:taxon-name></italic> refers to the blue or bluish gleba.</p></tp:treatment-sec><tp:treatment-sec sec-type="Holotype" id="SECID0EE1AE"><title>Holotype.</title><p>China. Sichuan Province: Panzhihua City, Yanbian County, Shuanglong village, <named-content xmlns:xlink="http://www.w3.org/1999/xlink" content-type="dwc:verbatimCoordinates" xlink:type="simple"><named-content content-type="geo-json" specific-use="{&#34;type&#34;:&#34;Point&#34;,&#34;coordinates&#34;:[101.551973,26.820000]}" id="NCID0EN1AE" xlink:type="simple">26°49'12"N, 101°33'7.1028"E</named-content></named-content>, elevation 1,970 m, in mainly reddish brown soils under <italic><tp:taxon-name><tp:taxon-name-part taxon-name-part-type="genus" reg="Castanea">Castanea</tp:taxon-name-part><tp:taxon-name-part taxon-name-part-type="species" reg="mollissima">mollissima</tp:taxon-name-part></tp:taxon-name></italic> Bl., 16 Aug. 2020, collected by <tp:taxon-name><tp:taxon-name-part taxon-name-part-type="genus" reg="Melanogaster">M.</tp:taxon-name-part></tp:taxon-name> Yang (KUN- HKAS129200, holotype; <abbrev xmlns:xlink="http://www.w3.org/1999/xlink" content-type="institution" xlink:title="Yunnan Academy of Agricultural Sciences" id="ABBRID0ED2AE" xlink:type="simple">YAAS</abbrev>-TJ75-1, isotype).</p></tp:treatment-sec><tp:treatment-sec sec-type="description" id="SECID0EI2AE"><title>Description.</title><p><bold><italic>Basidiomata</italic></bold> 2.5–4.0 × 1.5–2.5 cm, hypogeous or semi-hypogeous, subglobose to ellipsoidal, occasionally elongate; light brown to yellowish brown, with mycelial strands attached in the base (Fig. <xref ref-type="fig" rid="F3">3a</xref>). <bold><italic>Peridium</italic></bold> two-layered, outer layer 20–75 μm thick, composed of interwoven hyphae, orange-yellow to reddish, 2–4 μm broad, thick-walled, clamp connections present; inner layer 145–335 μm thick, composed of interwoven, strongly gelatinized hyphae, 2–5 μm broad, pale-yellow, intermixed with massive inflated cells, 6–12 μm broad, with clamp connections present. <bold><italic><tp:taxon-name><tp:taxon-name-part taxon-name-part-type="genus" reg="Gleba">Gleba</tp:taxon-name-part></tp:taxon-name></italic></bold> solid, gelatinous, milk-white when immature, blue or bluish at mature; trama plates pale-yellow, of gelatinized hyphae (Fig. <xref ref-type="fig" rid="F3">3b</xref>); locules small, filled with black spores (Fig. <xref ref-type="fig" rid="F3">3c</xref>). <bold><italic>Basidia</italic></bold> exhibit limited revival, appearing clavate, hyaline, 4-spores, randomly distributed, gelatinized at maturity. <bold><italic>Basidiospores</italic></bold> subglobose to globose, 6.2–15 × 4.6–9.0 μm (L<sub>m</sub> × W<sub>m</sub>= 9.5 ± 3.0 × 7.0 ± 2.0, <italic>Q</italic>= 1.0–2.0, <italic>Q<sub>m</sub></italic> =1.4 ± 0.6, n = 75), smooth, hyaline when immature, light yellow to reddish at maturity, surfaces display distinctive spots, and optical microscopy reveals a notable hilar appendage, 0.5–1.0 μm in diam (Fig. <xref ref-type="fig" rid="F3">3d</xref>).</p></tp:treatment-sec><tp:treatment-sec sec-type="material" id="SECID0EG4AE"><title>Other material examined.</title><p>China, Sichuan province, Panzhihua City, Yanbian County, Shuanglong village, <named-content xmlns:xlink="http://www.w3.org/1999/xlink" content-type="dwc:verbatimCoordinates" xlink:type="simple"><named-content content-type="geo-json" specific-use="{&#34;type&#34;:&#34;Point&#34;,&#34;coordinates&#34;:[101.551973,26.820000]}" id="NCID0EP4AE" xlink:type="simple">26°49'12"N, 101°33'7.1029"E</named-content></named-content>, elevation 2,000 m, under <italic><tp:taxon-name><tp:taxon-name-part taxon-name-part-type="genus" reg="Castanea">Castanea</tp:taxon-name-part><tp:taxon-name-part taxon-name-part-type="species" reg="mollissima">mollissima</tp:taxon-name-part></tp:taxon-name></italic> Bl. in evergreen hill forest, in mainly reddish-brown soils, 16 Aug. 2020, collected by <tp:taxon-name><tp:taxon-name-part taxon-name-part-type="genus" reg="Melanogaster">M.</tp:taxon-name-part></tp:taxon-name> Yang (<abbrev xmlns:xlink="http://www.w3.org/1999/xlink" content-type="institution" xlink:title="Yunnan Academy of Agricultural Sciences" id="ABBRID0EF5AE" xlink:type="simple">YAAS</abbrev> TJ75-2).</p></tp:treatment-sec><tp:treatment-sec sec-type="notes" id="SECID0EK5AE"><title>Notes.</title><p><italic><tp:taxon-name><tp:taxon-name-part taxon-name-part-type="genus" reg="Melanogaster">M.</tp:taxon-name-part><tp:taxon-name-part taxon-name-part-type="species" reg="broomeanus">broomeanus</tp:taxon-name-part></tp:taxon-name></italic> Berk (<xref ref-type="bibr" rid="B40">Türkoğlu and Castellano 2013</xref>; <xref ref-type="bibr" rid="B41">Uzun et al. 2014</xref>), <italic><tp:taxon-name><tp:taxon-name-part taxon-name-part-type="genus" reg="Melanogaster">M.</tp:taxon-name-part><tp:taxon-name-part taxon-name-part-type="species" reg="shanxiensis">shanxiensis</tp:taxon-name-part></tp:taxon-name></italic> and <italic><tp:taxon-name><tp:taxon-name-part taxon-name-part-type="genus" reg="Melanogaster">M.</tp:taxon-name-part><tp:taxon-name-part taxon-name-part-type="species" reg="obovatisporus">obovatisporus</tp:taxon-name-part></tp:taxon-name></italic> (<xref ref-type="bibr" rid="B23">Liu et al. 1989</xref>), are similar to <italic><tp:taxon-name><tp:taxon-name-part taxon-name-part-type="genus" reg="Melanogaster">M.</tp:taxon-name-part><tp:taxon-name-part taxon-name-part-type="species" reg="cyaneus">cyaneus</tp:taxon-name-part></tp:taxon-name></italic> in morphology. <italic><tp:taxon-name><tp:taxon-name-part taxon-name-part-type="genus" reg="Melanogaster">M.</tp:taxon-name-part><tp:taxon-name-part taxon-name-part-type="species" reg="cyaneus">cyaneus</tp:taxon-name-part></tp:taxon-name></italic> (basidiomata light brown to yellowish brown), <italic><tp:taxon-name><tp:taxon-name-part taxon-name-part-type="genus" reg="Melanogaster">M.</tp:taxon-name-part><tp:taxon-name-part taxon-name-part-type="species" reg="broomeanus">broomeanus</tp:taxon-name-part></tp:taxon-name></italic> (basidiomata yellow-brown to deep brown), <italic><tp:taxon-name><tp:taxon-name-part taxon-name-part-type="genus" reg="Melanogaster">M.</tp:taxon-name-part><tp:taxon-name-part taxon-name-part-type="species" reg="shanxiensis">shanxiensis</tp:taxon-name-part></tp:taxon-name></italic> (basidiomata brown to rust-brown) and <italic><tp:taxon-name><tp:taxon-name-part taxon-name-part-type="genus" reg="Melanogaster">M.</tp:taxon-name-part><tp:taxon-name-part taxon-name-part-type="species" reg="obovatisporus">obovatisporus</tp:taxon-name-part></tp:taxon-name></italic> (basidiomata brown to brownish-black), but the specimens of <italic><tp:taxon-name><tp:taxon-name-part taxon-name-part-type="genus" reg="Melanogaster">M.</tp:taxon-name-part><tp:taxon-name-part taxon-name-part-type="species" reg="cyaneus">cyaneus</tp:taxon-name-part></tp:taxon-name></italic> clustered in an independent clade with strong support (BS = 100%, PP = 1.0; Fig. <xref ref-type="fig" rid="F2">2</xref>), supporting it as a distinct species. Additionally, DNA analysis revealed <italic><tp:taxon-name><tp:taxon-name-part taxon-name-part-type="genus" reg="Melanogaster">M.</tp:taxon-name-part><tp:taxon-name-part taxon-name-part-type="species" reg="cyaneus">cyaneus</tp:taxon-name-part></tp:taxon-name></italic> shared less than 92% ITS similarity with other <italic><tp:taxon-name><tp:taxon-name-part taxon-name-part-type="genus" reg="Melanogaster">Melanogaster</tp:taxon-name-part></tp:taxon-name></italic> species.</p><fig id="F3" position="float" orientation="portrait"><object-id xmlns:xlink="http://www.w3.org/1999/xlink" content-type="doi" xlink:type="simple">10.3897/mycokeys.107.123565.figure3</object-id><object-id xmlns:xlink="http://www.w3.org/1999/xlink" content-type="arpha" xlink:type="simple">427F53EF-64D7-5C4F-91CE-B044128094C5</object-id><label>Figure 3.</label><caption><p>Photographs of <italic><tp:taxon-name><tp:taxon-name-part taxon-name-part-type="genus" reg="Melanogaster">Melanogaster</tp:taxon-name-part></tp:taxon-name></italic> species. <italic><tp:taxon-name><tp:taxon-name-part taxon-name-part-type="genus" reg="Melanogaster">Melanogaster</tp:taxon-name-part><tp:taxon-name-part taxon-name-part-type="species" reg="cyaneus">cyaneus</tp:taxon-name-part></tp:taxon-name></italic> (<abbrev xmlns:xlink="http://www.w3.org/1999/xlink" content-type="institution" xlink:title="Yunnan Academy of Agricultural Sciences" id="ABBRID0ELGEK" xlink:type="simple">YAAS</abbrev>-TJ75-1, holotype) <bold>a</bold> basidiomata <bold>b</bold> LM of Peridium <bold>c</bold> LM of basidiospores <bold>d</bold> SEM of basidiospore. <italic><tp:taxon-name><tp:taxon-name-part taxon-name-part-type="genus" reg="Melanogaster">Melanogaster</tp:taxon-name-part><tp:taxon-name-part taxon-name-part-type="species" reg="diqingensis">diqingensis</tp:taxon-name-part></tp:taxon-name></italic> (<abbrev xmlns:xlink="http://www.w3.org/1999/xlink" content-type="institution" xlink:title="Yunnan Academy of Agricultural Sciences" id="ABBRID0EDHEK" xlink:type="simple">YAAS</abbrev>-WXH_9068, holotype) <bold>e</bold> basidiomata <bold>f</bold> LM of Peridium <bold>g</bold> LM of basidiospores <bold>h</bold> SEM of basidiospore. <italic><tp:taxon-name><tp:taxon-name-part taxon-name-part-type="genus" reg="Melanogaster">Melanogaster</tp:taxon-name-part><tp:taxon-name-part taxon-name-part-type="species" reg="truncatisporus">truncatisporus</tp:taxon-name-part></tp:taxon-name></italic> (<abbrev xmlns:xlink="http://www.w3.org/1999/xlink" content-type="institution" xlink:title="Yunnan Academy of Agricultural Sciences" id="ABBRID0E2HEK" xlink:type="simple">YAAS</abbrev>-TJ87, holotype) <bold>i</bold> basidiomata <bold>j</bold> LM of peridium <bold>k</bold> LM of basidiospores <bold>l</bold> SEM of ascospore. Scale bars: 2 cm (<bold>a, e, i</bold>); 20 μm (<bold>b, f, g</bold>); 10 μm (<bold>c, g, k</bold>); 1 μm (<bold>d, h, l</bold>).</p></caption><graphic xmlns:xlink="http://www.w3.org/1999/xlink" xlink:href="mycokeys-107-141-g003.jpg" position="float" orientation="portrait" xlink:type="simple" id="oo_1101959.jpg"><uri content-type="original_file" xlink:type="simple">https://binary.pensoft.net/fig/1101959</uri></graphic></fig></tp:treatment-sec><tp:treatment-sec><!--Section generated to contain objects referenced in tp:taxon-treatment.--><fig id="F2" position="float" orientation="portrait"><object-id xmlns:xlink="http://www.w3.org/1999/xlink" content-type="doi" xlink:type="simple">10.3897/mycokeys.107.123565.figure2</object-id><object-id xmlns:xlink="http://www.w3.org/1999/xlink" content-type="arpha" xlink:type="simple">4F39CE1D-D71A-5C2C-B1CD-2F86BD02E6CF</object-id><label>Figure 2.</label><caption><p>The ITS phylogram of <italic><tp:taxon-name><tp:taxon-name-part taxon-name-part-type="genus" reg="Melanogaster">Melanogaster</tp:taxon-name-part></tp:taxon-name></italic> obtained with RAxML (including ITS1, ITS2, and 5.8S). The six <italic><tp:taxon-name><tp:taxon-name-part taxon-name-part-type="genus" reg="Alpova">Alpova</tp:taxon-name-part></tp:taxon-name></italic> cessions were chosen as the outgroup. Nodes were annotated with ML BS &gt; 70%, Bayesian PP &gt; 0.90, or “-” in case of non-significant support value. New species are in bold font. The sections are as defined by <xref ref-type="bibr" rid="B28">Moreau et al. 2011</xref> on the basis of basidiospore length.</p></caption><graphic xmlns:xlink="http://www.w3.org/1999/xlink" xlink:href="mycokeys-107-141-g002.jpg" position="float" orientation="portrait" xlink:type="simple" id="oo_1101958.jpg"><uri content-type="original_file" xlink:type="simple">https://binary.pensoft.net/fig/1101958</uri></graphic></fig></tp:treatment-sec><ref-list><ref id="B40"><mixed-citation xmlns:xlink="http://www.w3.org/1999/xlink" xlink:type="simple"><person-group><name name-style="western"><surname>Türkoğlu</surname><given-names>A</given-names></name><name name-style="western"><surname>Castellano</surname><given-names>MA</given-names></name></person-group> (<year>2013</year>) <article-title>New records of truffle fungi (<tp:taxon-name><tp:taxon-name-part taxon-name-part-type="class">Basidiomycetes</tp:taxon-name-part></tp:taxon-name>) from Turkey.</article-title><source>Turkish Journal of Botany</source><volume>37</volume>: <fpage>970</fpage>–<lpage>976</lpage>. <ext-link xlink:href="10.3906/bot-1212-54" ext-link-type="doi" xlink:type="simple">https://doi.org/10.3906/bot-1212-54</ext-link></mixed-citation></ref><ref id="B41"><mixed-citation xmlns:xlink="http://www.w3.org/1999/xlink" xlink:type="simple"><person-group><name name-style="western"><surname>Uzun</surname><given-names>Y</given-names></name><name name-style="western"><surname>Acar</surname><given-names>I</given-names></name><name name-style="western"><surname>Akata</surname><given-names>I</given-names></name></person-group> (<year>2014</year>) Notes on Turkish <italic><tp:taxon-name><tp:taxon-name-part taxon-name-part-type="genus">Melanogaster</tp:taxon-name-part></tp:taxon-name></italic>. Ot Sistematik Botanik Dergisi 22: 113–118.</mixed-citation></ref><ref id="B23"><mixed-citation xmlns:xlink="http://www.w3.org/1999/xlink" xlink:type="simple"><person-group><name name-style="western"><surname>Liu</surname><given-names>B</given-names></name><name name-style="western"><surname>Tao</surname><given-names>K</given-names></name><name name-style="western"><surname>Chang</surname><given-names>MC</given-names></name></person-group> (<year>1989</year>) <article-title>Two new species of <italic><tp:taxon-name><tp:taxon-name-part taxon-name-part-type="genus">Melanogaster</tp:taxon-name-part></tp:taxon-name></italic> from China.</article-title><source>Acta Mycologica Sinica</source><volume>8</volume>: <fpage>210</fpage>–<lpage>213</lpage>.</mixed-citation></ref><ref id="B28"><mixed-citation xmlns:xlink="http://www.w3.org/1999/xlink" xlink:type="simple"><person-group><name name-style="western"><surname>Moreau</surname><given-names>PA</given-names></name><name name-style="western"><surname>Rochet</surname><given-names>J</given-names></name><name name-style="western"><surname>Richard</surname><given-names>F</given-names></name><name name-style="western"><surname>Chassagne</surname><given-names>F</given-names></name><name name-style="western"><surname>Manzi</surname><given-names>S</given-names></name><name name-style="western"><surname>Gardes</surname><given-names>M</given-names></name></person-group> (<year>2011</year>) <article-title>Taxonomy of <italic><tp:taxon-name><tp:taxon-name-part taxon-name-part-type="genus">Alnus</tp:taxon-name-part></tp:taxon-name></italic>-associated hypogeous species of <italic><tp:taxon-name><tp:taxon-name-part taxon-name-part-type="genus">Alpova</tp:taxon-name-part></tp:taxon-name></italic> and <italic><tp:taxon-name><tp:taxon-name-part taxon-name-part-type="genus">Melanogaster</tp:taxon-name-part></tp:taxon-name></italic> (<tp:taxon-name><tp:taxon-name-part taxon-name-part-type="phylum">Basidiomycota</tp:taxon-name-part></tp:taxon-name>, <tp:taxon-name><tp:taxon-name-part taxon-name-part-type="family">Paxillaceae</tp:taxon-name-part></tp:taxon-name>) in Europe. Cryptogamie.</article-title><source>Mycologie</source><volume>32</volume>(<issue>1</issue>): <fpage>33</fpage>–<lpage>62</lpage>. <ext-link xlink:href="10.7872/crym.v32.iss1.2012.033" ext-link-type="doi" xlink:type="simple">https://doi.org/10.7872/crym.v32.iss1.2012.033</ext-link></mixed-citation></ref></ref-list></tp:taxon-treatment>
