# Supplementary material for: ﻿Three new Melanogaster species (Boletales, Paxillaceae) from southwestern China based on morphological and molecular evidence
Source: MycoKeys. 2024 Jul 26;107:141–60. doi: 10.3897/mycokeys.107.123565 (PMC11297453; doi:10.3897/mycokeys.107.123565)
Supplement: XML Treatment for Melanogaster diqingensis [file mycokeys.107.123565-treatment2.xml]

<!DOCTYPE tp:taxon-treatment
  PUBLIC "-//TaxonX//DTD Taxonomic Treatment Publishing DTD v0 20100105//EN" "tax-treatment-NSO.dtd">
<tp:taxon-treatment xmlns:tp="http://www.plazi.org/taxpub"><tp:treatment-meta><kwd-group><label>Taxon classification</label><kwd>
                <named-content content-type="kingdom">Fungi</named-content>
              </kwd><kwd>
                <named-content content-type="order">Boletales, Paxillaceae</named-content>
              </kwd><kwd>
                <named-content content-type="family"> Paxillaceae</named-content>
              </kwd></kwd-group><mixed-citation publication-type="journal"><person-group><name><surname>Yuan</surname><given-names>Tian-Jun</given-names></name><name><surname>Luo</surname><given-names>Hong-Mei</given-names></name><name><surname>Su</surname><given-names>Kai-Mei</given-names></name><name><surname>Li</surname><given-names>Shu-Hong</given-names></name><name><surname>Raspé</surname><given-names>Olivier</given-names></name></person-group><article-title>﻿Three new <italic><tp:taxon-name><tp:taxon-name-part taxon-name-part-type="genus" reg="Melanogaster">Melanogaster</tp:taxon-name-part></tp:taxon-name></italic> species (<tp:taxon-name><tp:taxon-name-part taxon-name-part-type="order">Boletales</tp:taxon-name-part></tp:taxon-name>, <tp:taxon-name><tp:taxon-name-part taxon-name-part-type="family">Paxillaceae</tp:taxon-name-part></tp:taxon-name>) from southwestern China based on morphological and molecular evidence</article-title><source>MycoKeys</source><day>26</day><month>07</month><year>2024</year><volume>107</volume><fpage>141</fpage><lpage>160</lpage><pub-id pub-id-type="doi">10.3897/mycokeys.107.123565</pub-id></mixed-citation></tp:treatment-meta><tp:nomenclature><label>﻿</label><tp:taxon-name>
              <object-id xmlns:xlink="http://www.w3.org/1999/xlink" content-type="arpha" xlink:type="simple">17864080-6B99-5FAF-84B1-6F4D8EEA6420</object-id>
              <tp:taxon-name-part taxon-name-part-type="genus" reg="Melanogaster">Melanogaster</tp:taxon-name-part>
              <tp:taxon-name-part taxon-name-part-type="species" reg="diqingensis">diqingensis</tp:taxon-name-part>
              <object-id xmlns:xlink="http://www.w3.org/1999/xlink" content-type="mycobank" xlink:type="simple">MycoBank No: 901869</object-id>
            </tp:taxon-name><tp:taxon-authority>T. J. Yuan, Shu H. Li, &amp; Raspé</tp:taxon-authority><tp:taxon-status xmlns:xlink="http://www.w3.org/1999/xlink" xlink:type="simple">sp. nov.</tp:taxon-status><xref ref-type="fig" rid="F3">Fig. 3e–h</xref></tp:nomenclature><tp:treatment-sec sec-type="diagnosis" id="SECID0EHEAG"><title>Diagnosis.</title><p><italic><tp:taxon-name><tp:taxon-name-part taxon-name-part-type="genus" reg="Melanogaster">Melanogaster</tp:taxon-name-part><tp:taxon-name-part taxon-name-part-type="species" reg="diqingensis">diqingensis</tp:taxon-name-part></tp:taxon-name></italic> is diagnosed by the combination of medium-sized, pale-yellow to orange or brown-yellow basidiomata with scaled, lobed or concave surface, pale yellow gleba, and obovate to subglobose, smooth basidiospores (3.0–5.1 × 2.0–4.0 μm, <italic>Q</italic> = 1.0–1.8).</p></tp:treatment-sec><tp:treatment-sec sec-type="etymology" id="SECID0E4EAG"><title>Etymology.</title><p>The epithet <italic><tp:taxon-name><tp:taxon-name-part taxon-name-part-type="genus" reg="Melanogaster"/><tp:taxon-name-part taxon-name-part-type="species" reg="diqingensis">diqingensis</tp:taxon-name-part></tp:taxon-name></italic> refers to the prefecture of the type locality.</p></tp:treatment-sec><tp:treatment-sec sec-type="Holotype" id="SECID0ENFAG"><title>Holotype.</title><p>China. Yunnan Province: Diqing Autonomous Prefecture, Shangri-La County, Baishuitai village, <named-content xmlns:xlink="http://www.w3.org/1999/xlink" content-type="dwc:verbatimCoordinates" xlink:type="simple"><named-content content-type="geo-json" specific-use="{&#34;type&#34;:&#34;Point&#34;,&#34;coordinates&#34;:[100.047381,27.503951]}" id="NCID0EWFAG" xlink:type="simple">27°30'14.2236"N, 100°2'50.5716"E</named-content></named-content>, elevation 2,380 m, in brown soil under <italic><tp:taxon-name><tp:taxon-name-part taxon-name-part-type="genus" reg="Quercus">Quercus</tp:taxon-name-part><tp:taxon-name-part taxon-name-part-type="species" reg="aquifolioides">aquifolioides</tp:taxon-name-part></tp:taxon-name></italic> Rehd. et Wils., 25 Sep. 2020, collected by X. H. Wang (KUN- HKAS121212, holotype; <abbrev xmlns:xlink="http://www.w3.org/1999/xlink" content-type="institution" xlink:title="Yunnan Academy of Agricultural Sciences" id="ABBRID0EGGAG" xlink:type="simple">YAAS</abbrev>-WXH_9068, isotype).</p></tp:treatment-sec><tp:treatment-sec sec-type="description" id="SECID0ELGAG"><title>Description.</title><p><bold><italic>Basidiomata</italic></bold> 0.5–2.5 × 0.2–2.2 cm, hypogeous, globose, subglobose or ellipsoidal, pale-yellow to orange or brown-yellow, scaled, lobed or concave in the surface, without visible rhizomorphs (Fig. <xref ref-type="fig" rid="F3">3e</xref>). <bold><italic>Odor</italic></bold> faint. <bold><italic>Peridium</italic></bold> two-layered, outer layer 40–80 μm thick, composed of interwoven hyphae, 3.5–7.5 μm broad, with fusoid to cylindrical terminal cells, deeply orange-yellow walls toward surface, with clamp connections; inner layer 150–260 μm thick, composed of interwoven hyphae, 5–10 μm broad, with inflated cells, 7.5–15 μm broad, bright pale yellow, with abundant clamp connections. <bold><italic><tp:taxon-name><tp:taxon-name-part taxon-name-part-type="genus" reg="Gleba">Gleba</tp:taxon-name-part></tp:taxon-name></italic></bold> solid, milk-white when immature, pale yellow at maturity, hard when dried; trama plates of hyaline or yellowish, gelatinized hyphae (Fig. <xref ref-type="fig" rid="F3">3f</xref>); locules 2–3 mm in diam (Fig. <xref ref-type="fig" rid="F3">3g</xref>). <bold><italic>Basidia</italic></bold> exhibit limited reviving, appearing clavate, hyaline, 4–spored. <bold><italic>Basidiospores</italic></bold> obovate to subglobose, smooth, 3.0–5.1 × 2.0–4.0 μm (L<sub>m</sub> × W<sub>m</sub>= 3.8 ± 1.0 × 3.2 ± 0.8, <italic>Q</italic>= 1.0–1.8, <italic>Q<sub>m</sub></italic> =1.2 ± 0.6, n = 75), hyaline (immature) to light yellow, dark brown (mature) in KOH 5%, with truncate-cupped base and very short hilar appendage in optical microscopy, 0.5–1.5 μm in diam (Fig. <xref ref-type="fig" rid="F3">3h</xref>).</p></tp:treatment-sec><tp:treatment-sec sec-type="notes" id="SECID0EMIAG"><title>Notes.</title><p>Six <italic><tp:taxon-name><tp:taxon-name-part taxon-name-part-type="genus" reg="Melanogaster">Melanogaster</tp:taxon-name-part></tp:taxon-name></italic> species, namely <italic><tp:taxon-name><tp:taxon-name-part taxon-name-part-type="genus" reg="Melanogaster">M.</tp:taxon-name-part><tp:taxon-name-part taxon-name-part-type="species" reg="subglobisporus">subglobisporus</tp:taxon-name-part></tp:taxon-name></italic>, <italic><tp:taxon-name><tp:taxon-name-part taxon-name-part-type="genus" reg="Melanogaster">M.</tp:taxon-name-part><tp:taxon-name-part taxon-name-part-type="species" reg="natsii">natsii</tp:taxon-name-part></tp:taxon-name></italic>, <italic><tp:taxon-name><tp:taxon-name-part taxon-name-part-type="genus" reg="Melanogaster">M.</tp:taxon-name-part><tp:taxon-name-part taxon-name-part-type="species" reg="spinisporus">spinisporus</tp:taxon-name-part></tp:taxon-name></italic> (<xref ref-type="bibr" rid="B45">Wang et al. 1995</xref>), <italic><tp:taxon-name><tp:taxon-name-part taxon-name-part-type="genus" reg="Melanogaster">M.</tp:taxon-name-part><tp:taxon-name-part taxon-name-part-type="species" reg="rivularis">rivularis</tp:taxon-name-part></tp:taxon-name></italic>, <italic><tp:taxon-name><tp:taxon-name-part taxon-name-part-type="genus" reg="Melanogaster">M.</tp:taxon-name-part><tp:taxon-name-part taxon-name-part-type="species" reg="luteus">luteus</tp:taxon-name-part></tp:taxon-name>=<tp:taxon-name><tp:taxon-name-part taxon-name-part-type="genus" reg="Melanogaster">M.</tp:taxon-name-part></tp:taxon-name> microsporus</italic> (<xref ref-type="bibr" rid="B28">Moreau et al. 2011</xref>), are similar to <italic><tp:taxon-name><tp:taxon-name-part taxon-name-part-type="genus" reg="Melanogaster">M.</tp:taxon-name-part><tp:taxon-name-part taxon-name-part-type="species" reg="diqingensis">diqingensis</tp:taxon-name-part></tp:taxon-name></italic> in morphology and related by phylogeny. The colors of their basidiomata are similar to <italic><tp:taxon-name><tp:taxon-name-part taxon-name-part-type="genus" reg="Melanogaster">M.</tp:taxon-name-part><tp:taxon-name-part taxon-name-part-type="species" reg="diqingensis">diqingensis</tp:taxon-name-part></tp:taxon-name></italic>, i.e. rust brown to deep brown in <italic><tp:taxon-name><tp:taxon-name-part taxon-name-part-type="genus" reg="Melanogaster">M.</tp:taxon-name-part><tp:taxon-name-part taxon-name-part-type="species" reg="subglobisporus">subglobisporus</tp:taxon-name-part></tp:taxon-name></italic>, yellow-brown in <italic><tp:taxon-name><tp:taxon-name-part taxon-name-part-type="genus" reg="Melanogaster">M.</tp:taxon-name-part><tp:taxon-name-part taxon-name-part-type="species" reg="natsii">natsii</tp:taxon-name-part></tp:taxon-name></italic>, grayish brown to light brown in <italic><tp:taxon-name><tp:taxon-name-part taxon-name-part-type="genus" reg="Melanogaster">M.</tp:taxon-name-part><tp:taxon-name-part taxon-name-part-type="species" reg="spinisporus">spinisporus</tp:taxon-name-part></tp:taxon-name></italic>, and bright golden yellow in <italic><tp:taxon-name><tp:taxon-name-part taxon-name-part-type="genus" reg="Melanogaster">M.</tp:taxon-name-part><tp:taxon-name-part taxon-name-part-type="species" reg="minysporus">minysporus</tp:taxon-name-part></tp:taxon-name></italic>, but the basidiomata of all of latter species are without scales, lobes or concave area, by which they were easily differentiated from <italic><tp:taxon-name><tp:taxon-name-part taxon-name-part-type="genus" reg="Melanogaster">M.</tp:taxon-name-part><tp:taxon-name-part taxon-name-part-type="species" reg="diqingensis">diqingensis</tp:taxon-name-part></tp:taxon-name></italic>. <italic><tp:taxon-name><tp:taxon-name-part taxon-name-part-type="genus" reg="Melanogaster">M.</tp:taxon-name-part><tp:taxon-name-part taxon-name-part-type="species" reg="rivularis">rivularis</tp:taxon-name-part></tp:taxon-name></italic> (anthracite-black gleba), and <italic><tp:taxon-name><tp:taxon-name-part taxon-name-part-type="genus" reg="Melanogaster">M.</tp:taxon-name-part><tp:taxon-name-part taxon-name-part-type="species" reg="luteus">luteus</tp:taxon-name-part></tp:taxon-name></italic> (club-shaped or cylindro-elliptical to cylindrical basidiospores) also are easily differentiated from <italic><tp:taxon-name><tp:taxon-name-part taxon-name-part-type="genus" reg="Melanogaster">M.</tp:taxon-name-part><tp:taxon-name-part taxon-name-part-type="species" reg="diqingensis">diqingensis</tp:taxon-name-part></tp:taxon-name></italic>. The thickness of the peridium (≤ 300 μm) is similar among <italic><tp:taxon-name><tp:taxon-name-part taxon-name-part-type="genus" reg="Melanogaster">M.</tp:taxon-name-part><tp:taxon-name-part taxon-name-part-type="species" reg="subglobisporus">subglobisporus</tp:taxon-name-part></tp:taxon-name></italic>, <italic><tp:taxon-name><tp:taxon-name-part taxon-name-part-type="genus" reg="Melanogaster">M.</tp:taxon-name-part><tp:taxon-name-part taxon-name-part-type="species" reg="ovoidisporus">ovoidisporus</tp:taxon-name-part></tp:taxon-name></italic>, and <italic><tp:taxon-name><tp:taxon-name-part taxon-name-part-type="genus" reg="Melanogaster">M.</tp:taxon-name-part><tp:taxon-name-part taxon-name-part-type="species" reg="coccolobae">coccolobae</tp:taxon-name-part></tp:taxon-name></italic>, However, the size of basidiospores provide a clear distinction between these species (<italic><tp:taxon-name><tp:taxon-name-part taxon-name-part-type="genus" reg="Melanogaster">M.</tp:taxon-name-part><tp:taxon-name-part taxon-name-part-type="species" reg="subglobisporus">subglobisporus</tp:taxon-name-part></tp:taxon-name></italic> 8–11 × 7–9 μm, <italic><tp:taxon-name><tp:taxon-name-part taxon-name-part-type="genus" reg="Melanogaster">M.</tp:taxon-name-part><tp:taxon-name-part taxon-name-part-type="species" reg="ovoidisporus">ovoidisporus</tp:taxon-name-part></tp:taxon-name></italic> 5–7 × 3.5–5.8 μm and <italic><tp:taxon-name><tp:taxon-name-part taxon-name-part-type="genus" reg="Melanogaster">M.</tp:taxon-name-part><tp:taxon-name-part taxon-name-part-type="species" reg="coccolobae">coccolobae</tp:taxon-name-part></tp:taxon-name></italic> 6.2–12 × 5.2–10 μm). Phylogenetically, <italic><tp:taxon-name><tp:taxon-name-part taxon-name-part-type="genus" reg="Melanogaster">M.</tp:taxon-name-part><tp:taxon-name-part taxon-name-part-type="species" reg="diqingensis">diqingensis</tp:taxon-name-part></tp:taxon-name></italic> and <italic><tp:taxon-name><tp:taxon-name-part taxon-name-part-type="genus" reg="Melanogaster">M.</tp:taxon-name-part><tp:taxon-name-part taxon-name-part-type="species" reg="subglobisporus">subglobisporus</tp:taxon-name-part></tp:taxon-name></italic> formed an independent and strongly supported clade (BS = 78%, PP = 1.0; Fig. <xref ref-type="fig" rid="F2">2</xref>), but <italic><tp:taxon-name><tp:taxon-name-part taxon-name-part-type="genus" reg="Melanogaster">M.</tp:taxon-name-part><tp:taxon-name-part taxon-name-part-type="species" reg="diqingensis">diqingensis</tp:taxon-name-part></tp:taxon-name></italic> shared less than 93.2% ITS similarity with <italic><tp:taxon-name><tp:taxon-name-part taxon-name-part-type="genus" reg="Melanogaster">M.</tp:taxon-name-part><tp:taxon-name-part taxon-name-part-type="species" reg="subglobisporus">subglobisporus</tp:taxon-name-part></tp:taxon-name></italic>, supporting <italic><tp:taxon-name><tp:taxon-name-part taxon-name-part-type="genus" reg="Melanogaster">M.</tp:taxon-name-part><tp:taxon-name-part taxon-name-part-type="species" reg="diqingensis">diqingensis</tp:taxon-name-part></tp:taxon-name></italic> as a distinct species.</p></tp:treatment-sec><tp:treatment-sec><!--Section generated to contain objects referenced in tp:taxon-treatment.--><fig id="F3" position="float" orientation="portrait"><object-id xmlns:xlink="http://www.w3.org/1999/xlink" content-type="doi" xlink:type="simple">10.3897/mycokeys.107.123565.figure3</object-id><object-id xmlns:xlink="http://www.w3.org/1999/xlink" content-type="arpha" xlink:type="simple">427F53EF-64D7-5C4F-91CE-B044128094C5</object-id><label>Figure 3.</label><caption><p>Photographs of <italic><tp:taxon-name><tp:taxon-name-part taxon-name-part-type="genus" reg="Melanogaster">Melanogaster</tp:taxon-name-part></tp:taxon-name></italic> species. <italic><tp:taxon-name><tp:taxon-name-part taxon-name-part-type="genus" reg="Melanogaster">Melanogaster</tp:taxon-name-part><tp:taxon-name-part taxon-name-part-type="species" reg="cyaneus">cyaneus</tp:taxon-name-part></tp:taxon-name></italic> (<abbrev xmlns:xlink="http://www.w3.org/1999/xlink" content-type="institution" xlink:title="Yunnan Academy of Agricultural Sciences" id="ABBRID0ELGEK" xlink:type="simple">YAAS</abbrev>-TJ75-1, holotype) <bold>a</bold> basidiomata <bold>b</bold> LM of Peridium <bold>c</bold> LM of basidiospores <bold>d</bold> SEM of basidiospore. <italic><tp:taxon-name><tp:taxon-name-part taxon-name-part-type="genus" reg="Melanogaster">Melanogaster</tp:taxon-name-part><tp:taxon-name-part taxon-name-part-type="species" reg="diqingensis">diqingensis</tp:taxon-name-part></tp:taxon-name></italic> (<abbrev xmlns:xlink="http://www.w3.org/1999/xlink" content-type="institution" xlink:title="Yunnan Academy of Agricultural Sciences" id="ABBRID0EDHEK" xlink:type="simple">YAAS</abbrev>-WXH_9068, holotype) <bold>e</bold> basidiomata <bold>f</bold> LM of Peridium <bold>g</bold> LM of basidiospores <bold>h</bold> SEM of basidiospore. <italic><tp:taxon-name><tp:taxon-name-part taxon-name-part-type="genus" reg="Melanogaster">Melanogaster</tp:taxon-name-part><tp:taxon-name-part taxon-name-part-type="species" reg="truncatisporus">truncatisporus</tp:taxon-name-part></tp:taxon-name></italic> (<abbrev xmlns:xlink="http://www.w3.org/1999/xlink" content-type="institution" xlink:title="Yunnan Academy of Agricultural Sciences" id="ABBRID0E2HEK" xlink:type="simple">YAAS</abbrev>-TJ87, holotype) <bold>i</bold> basidiomata <bold>j</bold> LM of peridium <bold>k</bold> LM of basidiospores <bold>l</bold> SEM of ascospore. Scale bars: 2 cm (<bold>a, e, i</bold>); 20 μm (<bold>b, f, g</bold>); 10 μm (<bold>c, g, k</bold>); 1 μm (<bold>d, h, l</bold>).</p></caption><graphic xmlns:xlink="http://www.w3.org/1999/xlink" xlink:href="mycokeys-107-141-g003.jpg" position="float" orientation="portrait" xlink:type="simple" id="oo_1101959.jpg"><uri content-type="original_file" xlink:type="simple">https://binary.pensoft.net/fig/1101959</uri></graphic></fig><fig id="F2" position="float" orientation="portrait"><object-id xmlns:xlink="http://www.w3.org/1999/xlink" content-type="doi" xlink:type="simple">10.3897/mycokeys.107.123565.figure2</object-id><object-id xmlns:xlink="http://www.w3.org/1999/xlink" content-type="arpha" xlink:type="simple">4F39CE1D-D71A-5C2C-B1CD-2F86BD02E6CF</object-id><label>Figure 2.</label><caption><p>The ITS phylogram of <italic><tp:taxon-name><tp:taxon-name-part taxon-name-part-type="genus" reg="Melanogaster">Melanogaster</tp:taxon-name-part></tp:taxon-name></italic> obtained with RAxML (including ITS1, ITS2, and 5.8S). The six <italic><tp:taxon-name><tp:taxon-name-part taxon-name-part-type="genus" reg="Alpova">Alpova</tp:taxon-name-part></tp:taxon-name></italic> cessions were chosen as the outgroup. Nodes were annotated with ML BS &gt; 70%, Bayesian PP &gt; 0.90, or “-” in case of non-significant support value. New species are in bold font. The sections are as defined by <xref ref-type="bibr" rid="B28">Moreau et al. 2011</xref> on the basis of basidiospore length.</p></caption><graphic xmlns:xlink="http://www.w3.org/1999/xlink" xlink:href="mycokeys-107-141-g002.jpg" position="float" orientation="portrait" xlink:type="simple" id="oo_1101958.jpg"><uri content-type="original_file" xlink:type="simple">https://binary.pensoft.net/fig/1101958</uri></graphic></fig></tp:treatment-sec><ref-list><ref id="B45"><mixed-citation xmlns:xlink="http://www.w3.org/1999/xlink" xlink:type="simple"><person-group><name name-style="western"><surname>Wang</surname><given-names>Y</given-names></name><name name-style="western"><surname>Chang</surname><given-names>MC</given-names></name><name name-style="western"><surname>Tao</surname><given-names>K</given-names></name><name name-style="western"><surname>Liu</surname><given-names>B</given-names></name></person-group> (<year>1995</year>) <article-title>New species and new varieties of the genus <italic><tp:taxon-name><tp:taxon-name-part taxon-name-part-type="genus">Melanogaster</tp:taxon-name-part></tp:taxon-name></italic> from China. Journal of Shangxi University.</article-title><source>Natural Sciences Education</source><volume>18</volume>(<issue>4</issue>): <fpage>449</fpage>–<lpage>453</lpage>.</mixed-citation></ref><ref id="B28"><mixed-citation xmlns:xlink="http://www.w3.org/1999/xlink" xlink:type="simple"><person-group><name name-style="western"><surname>Moreau</surname><given-names>PA</given-names></name><name name-style="western"><surname>Rochet</surname><given-names>J</given-names></name><name name-style="western"><surname>Richard</surname><given-names>F</given-names></name><name name-style="western"><surname>Chassagne</surname><given-names>F</given-names></name><name name-style="western"><surname>Manzi</surname><given-names>S</given-names></name><name name-style="western"><surname>Gardes</surname><given-names>M</given-names></name></person-group> (<year>2011</year>) <article-title>Taxonomy of <italic><tp:taxon-name><tp:taxon-name-part taxon-name-part-type="genus">Alnus</tp:taxon-name-part></tp:taxon-name></italic>-associated hypogeous species of <italic><tp:taxon-name><tp:taxon-name-part taxon-name-part-type="genus">Alpova</tp:taxon-name-part></tp:taxon-name></italic> and <italic><tp:taxon-name><tp:taxon-name-part taxon-name-part-type="genus">Melanogaster</tp:taxon-name-part></tp:taxon-name></italic> (<tp:taxon-name><tp:taxon-name-part taxon-name-part-type="phylum">Basidiomycota</tp:taxon-name-part></tp:taxon-name>, <tp:taxon-name><tp:taxon-name-part taxon-name-part-type="family">Paxillaceae</tp:taxon-name-part></tp:taxon-name>) in Europe. Cryptogamie.</article-title><source>Mycologie</source><volume>32</volume>(<issue>1</issue>): <fpage>33</fpage>–<lpage>62</lpage>. <ext-link xlink:href="10.7872/crym.v32.iss1.2012.033" ext-link-type="doi" xlink:type="simple">https://doi.org/10.7872/crym.v32.iss1.2012.033</ext-link></mixed-citation></ref></ref-list></tp:taxon-treatment>
