# Supplementary material for: ﻿Three new Melanogaster species (Boletales, Paxillaceae) from southwestern China based on morphological and molecular evidence
Source: MycoKeys. 2024 Jul 26;107:141–60. doi: 10.3897/mycokeys.107.123565 (PMC11297453; doi:10.3897/mycokeys.107.123565)
Supplement: XML Treatment for Melanogaster truncatisporus [file mycokeys.107.123565-treatment3.xml]

<!DOCTYPE tp:taxon-treatment
  PUBLIC "-//TaxonX//DTD Taxonomic Treatment Publishing DTD v0 20100105//EN" "tax-treatment-NSO.dtd">
<tp:taxon-treatment xmlns:tp="http://www.plazi.org/taxpub"><tp:treatment-meta><kwd-group><label>Taxon classification</label><kwd>
                <named-content content-type="kingdom">Fungi</named-content>
              </kwd><kwd>
                <named-content content-type="order">Boletales, Paxillaceae</named-content>
              </kwd><kwd>
                <named-content content-type="family"> Paxillaceae</named-content>
              </kwd></kwd-group><mixed-citation publication-type="journal"><person-group><name><surname>Yuan</surname><given-names>Tian-Jun</given-names></name><name><surname>Luo</surname><given-names>Hong-Mei</given-names></name><name><surname>Su</surname><given-names>Kai-Mei</given-names></name><name><surname>Li</surname><given-names>Shu-Hong</given-names></name><name><surname>Raspé</surname><given-names>Olivier</given-names></name></person-group><article-title>﻿Three new <italic><tp:taxon-name><tp:taxon-name-part taxon-name-part-type="genus" reg="Melanogaster">Melanogaster</tp:taxon-name-part></tp:taxon-name></italic> species (<tp:taxon-name><tp:taxon-name-part taxon-name-part-type="order">Boletales</tp:taxon-name-part></tp:taxon-name>, <tp:taxon-name><tp:taxon-name-part taxon-name-part-type="family">Paxillaceae</tp:taxon-name-part></tp:taxon-name>) from southwestern China based on morphological and molecular evidence</article-title><source>MycoKeys</source><day>26</day><month>07</month><year>2024</year><volume>107</volume><fpage>141</fpage><lpage>160</lpage><pub-id pub-id-type="doi">10.3897/mycokeys.107.123565</pub-id></mixed-citation></tp:treatment-meta><tp:nomenclature><label>﻿</label><tp:taxon-name>
              <object-id xmlns:xlink="http://www.w3.org/1999/xlink" content-type="arpha" xlink:type="simple">E59F3129-9164-52F0-B449-D10219E9C4BD</object-id>
              <tp:taxon-name-part taxon-name-part-type="genus" reg="Melanogaster">Melanogaster</tp:taxon-name-part>
              <tp:taxon-name-part taxon-name-part-type="species" reg="truncatisporus">truncatisporus</tp:taxon-name-part>
              <object-id xmlns:xlink="http://www.w3.org/1999/xlink" content-type="mycobank" xlink:type="simple">MycoBank No: 901870</object-id>
            </tp:taxon-name><tp:taxon-authority>T. J. Yuan, Shu H. Li, &amp; Raspé</tp:taxon-authority><tp:taxon-status xmlns:xlink="http://www.w3.org/1999/xlink" xlink:type="simple">sp. nov.</tp:taxon-status><xref ref-type="fig" rid="F3">Fig. 3i–l</xref></tp:nomenclature><tp:treatment-sec sec-type="diagnosis" id="SECID0EYTAG"><title>Diagnosis.</title><p><italic><tp:taxon-name><tp:taxon-name-part taxon-name-part-type="genus" reg="Melanogaster">Melanogaster</tp:taxon-name-part><tp:taxon-name-part taxon-name-part-type="species" reg="truncatisporus">truncatisporus</tp:taxon-name-part></tp:taxon-name></italic> is diagnosed by the combination of medium-sized basidiomata with orange-yellow peridium that becomes reddish brown to dark brown in age, and truncate basidiospores.</p></tp:treatment-sec><tp:treatment-sec sec-type="etymology" id="SECID0EMUAG"><title>Etymology.</title><p>The epithet <italic><tp:taxon-name><tp:taxon-name-part taxon-name-part-type="genus" reg="Melanogaster"/><tp:taxon-name-part taxon-name-part-type="species" reg="truncatisporus">truncatisporus</tp:taxon-name-part></tp:taxon-name></italic> refers to the truncate basidiospores.</p></tp:treatment-sec><tp:treatment-sec sec-type="Holotype" id="SECID0E3UAG"><title>Holotype.</title><p>China. Yunnan Province: Nujiang Autonomous Prefecture, Lanping County, Zhongpai township, Xinchangping village, <named-content xmlns:xlink="http://www.w3.org/1999/xlink" content-type="dwc:verbatimCoordinates" xlink:type="simple"><named-content content-type="geo-json" specific-use="{&#34;type&#34;:&#34;Point&#34;,&#34;coordinates&#34;:[99.175556,26.904167]}" id="NCID0EFVAG" xlink:type="simple">26°54'15"N, 99°10'32"E</named-content></named-content>, elevation 1990 m, in mainly brown soils under <italic><tp:taxon-name><tp:taxon-name-part taxon-name-part-type="genus" reg="Castanea">Castanea</tp:taxon-name-part><tp:taxon-name-part taxon-name-part-type="species" reg="mollissima">mollissima</tp:taxon-name-part></tp:taxon-name></italic> and <italic><tp:taxon-name><tp:taxon-name-part taxon-name-part-type="genus" reg="Pinus">Pinus</tp:taxon-name-part><tp:taxon-name-part taxon-name-part-type="species" reg="yunnanensis">yunnanensis</tp:taxon-name-part></tp:taxon-name></italic> Franch., 26 Oct. 2020, collected by T. J. Yuan (KUN-HKAS129199, holotype; <abbrev xmlns:xlink="http://www.w3.org/1999/xlink" content-type="institution" xlink:title="Yunnan Academy of Agricultural Sciences" id="ABBRID0EAWAG" xlink:type="simple">YAAS</abbrev>-TJ87, isotype).</p></tp:treatment-sec><tp:treatment-sec sec-type="description" id="SECID0EFWAG"><title>Description.</title><p><bold><italic>Basidiomata</italic></bold> 1.5–3.0 × 0.4–2.3 cm, hypogeous or semi-hypogeous, subglobose to oval, occasionally irregular-elongated, yellowish when young, reddish brown to dark brown at maturity, smooth or slightly velvety surface, lobed or indented at the base, attached mycelial strands, occasionally extending to the surface, dark brown, rhizomorphs not distinct (Fig. <xref ref-type="fig" rid="F3">3i</xref>). <bold><italic>Peridium</italic></bold> two-layered, outer layer 50–100 μm thick, composed of interwoven hyphae, orange-yellow, with clamp connections, and fusoid to cylindrical terminal cells, 4–5 μm broad; inner layer 150–350 μm thick, composed of interwoven hyphae, 3–5 μm broad, pale yellow, intermixed with massive inflated cells, ellipsoidal or irregular, 3–20 μm broad. <bold><italic><tp:taxon-name><tp:taxon-name-part taxon-name-part-type="genus" reg="Gleba">Gleba</tp:taxon-name-part></tp:taxon-name></italic></bold> solid, pale brown when young, blackish brown to black at maturity, separated by white or pale yellow trama when young, which becomes deep brown at maturity, hard when dried; trama plates of hyaline or yellowish gelatinized hyphae (Fig. <xref ref-type="fig" rid="F3">3j</xref>); locules 2–4 mm in diameter, polygonal to irregular (Fig. <xref ref-type="fig" rid="F3">3k</xref>). <bold><italic>Basidia</italic></bold> poorly recovered, hyaline, 4–spored, occurring randomly in the locules (Fig. <xref ref-type="fig" rid="F3">3k</xref>). <bold><italic>Basidiospores</italic></bold> subglobose to globose or irregularly elongate-pyriform, 3.5–9.5 × 3.0–7.0 μm (L<sub>m</sub> × W<sub>m</sub> = 7.0 ± 2.5 × 4.5 ± 2.0, <italic>Q</italic> = 1.0–2.5, <italic>Q<sub>m</sub></italic> = 1.5 ± 1.0, n = 65), hyaline when immature, becoming dark brown at maturity, smooth, with truncate-cupped base and short hilar appendage,1–2 μm in diam in optical microscopy (Fig. <xref ref-type="fig" rid="F3">3l</xref>).</p></tp:treatment-sec><tp:treatment-sec sec-type="habitat" id="SECID0EHYAG"><title>Habitat, phenology, and distribution.</title><p>hypogeous to semi-hypogeous under <italic><tp:taxon-name><tp:taxon-name-part taxon-name-part-type="genus" reg="Castanea">Castanea</tp:taxon-name-part><tp:taxon-name-part taxon-name-part-type="species" reg="mollissima">mollissima</tp:taxon-name-part></tp:taxon-name></italic> and <italic><tp:taxon-name><tp:taxon-name-part taxon-name-part-type="genus" reg="Pinus">Pinus</tp:taxon-name-part><tp:taxon-name-part taxon-name-part-type="species" reg="yunnanensis">yunnanensis</tp:taxon-name-part></tp:taxon-name></italic>, in mixed forest, in late autumn. So far found in Lanping and Gongshan counties, Yunnan Province, China.</p></tp:treatment-sec><tp:treatment-sec sec-type="material" id="SECID0EDZAG"><title>Other material examined.</title><p>China. Yunnan Province: Nujiang autonomous Prefecture, Lanping County, <named-content xmlns:xlink="http://www.w3.org/1999/xlink" content-type="dwc:verbatimCoordinates" xlink:type="simple"><named-content content-type="geo-json" specific-use="{&#34;type&#34;:&#34;Point&#34;,&#34;coordinates&#34;:[99.175278,26.904722]}" id="NCID0EMZAG" xlink:type="simple">26°54'17"N, 99°10'31"E</named-content></named-content>, elevation 2,030 m, in mainly brown soils under <italic><tp:taxon-name><tp:taxon-name-part taxon-name-part-type="genus" reg="Castanea">Castanea</tp:taxon-name-part><tp:taxon-name-part taxon-name-part-type="species" reg="mollissima">mollissima</tp:taxon-name-part></tp:taxon-name></italic> and <italic><tp:taxon-name><tp:taxon-name-part taxon-name-part-type="genus" reg="Pinus">Pinus</tp:taxon-name-part><tp:taxon-name-part taxon-name-part-type="species" reg="yunnanensis">yunnanensis</tp:taxon-name-part></tp:taxon-name></italic>, 26 Oct. 2020, collected by T. J. Yuan (<abbrev xmlns:xlink="http://www.w3.org/1999/xlink" content-type="institution" xlink:title="Yunnan Academy of Agricultural Sciences" id="ABBRID0EH1AG" xlink:type="simple">YAAS</abbrev> TJ83 and <abbrev xmlns:xlink="http://www.w3.org/1999/xlink" content-type="institution" xlink:title="Yunnan Academy of Agricultural Sciences" id="ABBRID0EM1AG" xlink:type="simple">YAAS</abbrev> TJ109); China. Yunnan Province: Nujiang Autonomous Prefecture, Gongshan County, <named-content xmlns:xlink="http://www.w3.org/1999/xlink" content-type="dwc:verbatimCoordinates" xlink:type="simple"><named-content content-type="geo-json" specific-use="{&#34;type&#34;:&#34;Point&#34;,&#34;coordinates&#34;:[98.617222,28.021944]}" id="NCID0EU1AG" xlink:type="simple">28°1'19"N, 98°37'2"E</named-content></named-content>, elevation 1,800 m, in mainly brown soils under <italic><tp:taxon-name><tp:taxon-name-part taxon-name-part-type="genus" reg="Castanea">Castanea</tp:taxon-name-part><tp:taxon-name-part taxon-name-part-type="species" reg="mollissima">mollissima</tp:taxon-name-part></tp:taxon-name></italic> and <italic><tp:taxon-name><tp:taxon-name-part taxon-name-part-type="genus" reg="Pinus">Pinus</tp:taxon-name-part><tp:taxon-name-part taxon-name-part-type="species" reg="yunnanensis">yunnanensis</tp:taxon-name-part></tp:taxon-name></italic>, 25 Sep. 2020, collected by Li, S. H. (<abbrev xmlns:xlink="http://www.w3.org/1999/xlink" content-type="institution" xlink:title="Yunnan Academy of Agricultural Sciences" id="ABBRID0EP2AG" xlink:type="simple">YAAS</abbrev> L5346).</p></tp:treatment-sec><tp:treatment-sec sec-type="notes" id="SECID0EU2AG"><title>Notes.</title><p>Four <italic><tp:taxon-name><tp:taxon-name-part taxon-name-part-type="genus" reg="Melanogaster">Melanogaster</tp:taxon-name-part></tp:taxon-name></italic> species, namely <italic><tp:taxon-name><tp:taxon-name-part taxon-name-part-type="genus" reg="Melanogaster">M.</tp:taxon-name-part><tp:taxon-name-part taxon-name-part-type="species" reg="minysporus">minysporus</tp:taxon-name-part></tp:taxon-name></italic> (<xref ref-type="bibr" rid="B9">Cázares et al. 2008</xref>), <italic><tp:taxon-name><tp:taxon-name-part taxon-name-part-type="genus" reg="Melanogaster">M.</tp:taxon-name-part><tp:taxon-name-part taxon-name-part-type="species" reg="broomeanus">broomeanus</tp:taxon-name-part></tp:taxon-name></italic> Berk (<xref ref-type="bibr" rid="B40">Türkoğlu and Castellano 2013</xref>, <xref ref-type="bibr" rid="B41">Uzun et al. 2014</xref>), <italic><tp:taxon-name><tp:taxon-name-part taxon-name-part-type="genus" reg="Melanogaster">M.</tp:taxon-name-part><tp:taxon-name-part taxon-name-part-type="species" reg="obovatisporus">obovatisporus</tp:taxon-name-part></tp:taxon-name></italic> (<xref ref-type="bibr" rid="B23">Liu et al. 1989</xref>), and <italic><tp:taxon-name><tp:taxon-name-part taxon-name-part-type="genus" reg="Melanogaster">M.</tp:taxon-name-part><tp:taxon-name-part taxon-name-part-type="species" reg="variegatus">variegatus</tp:taxon-name-part></tp:taxon-name></italic> (<xref ref-type="bibr" rid="B15">Krisztián 2008</xref>), are similar in morphology and related to <italic><tp:taxon-name><tp:taxon-name-part taxon-name-part-type="genus" reg="Melanogaster">M.</tp:taxon-name-part><tp:taxon-name-part taxon-name-part-type="species" reg="truncatisporus">truncatisporus</tp:taxon-name-part></tp:taxon-name></italic> by phylogeny. <italic><tp:taxon-name><tp:taxon-name-part taxon-name-part-type="genus" reg="Melanogaster">M.</tp:taxon-name-part><tp:taxon-name-part taxon-name-part-type="species" reg="truncatisporus">truncatisporus</tp:taxon-name-part></tp:taxon-name></italic> can be easily differentiated by its peridium thickness (<italic><tp:taxon-name><tp:taxon-name-part taxon-name-part-type="genus" reg="Melanogaster">M.</tp:taxon-name-part><tp:taxon-name-part taxon-name-part-type="species" reg="truncatisporus">truncatisporus</tp:taxon-name-part></tp:taxon-name></italic>, 200–450 μm vs <italic><tp:taxon-name><tp:taxon-name-part taxon-name-part-type="genus" reg="Melanogaster">M.</tp:taxon-name-part><tp:taxon-name-part taxon-name-part-type="species" reg="minysporus">minysporus</tp:taxon-name-part></tp:taxon-name></italic>, 160–240 μm) and the size of basidiospores (<italic><tp:taxon-name><tp:taxon-name-part taxon-name-part-type="genus" reg="Melanogaster">M.</tp:taxon-name-part><tp:taxon-name-part taxon-name-part-type="species" reg="truncatisporus">truncatisporus</tp:taxon-name-part></tp:taxon-name></italic>, 3.5–9.5 × 3.0–7.0 μm vs <italic><tp:taxon-name><tp:taxon-name-part taxon-name-part-type="genus" reg="Melanogaster">M.</tp:taxon-name-part><tp:taxon-name-part taxon-name-part-type="species" reg="minysporus">minysporus</tp:taxon-name-part></tp:taxon-name></italic>, 5–6.5 × 3–5 μm). <italic><tp:taxon-name><tp:taxon-name-part taxon-name-part-type="genus" reg="Melanogaster">M.</tp:taxon-name-part><tp:taxon-name-part taxon-name-part-type="species" reg="truncatisporus">truncatisporus</tp:taxon-name-part></tp:taxon-name></italic> has a two-layered peridium and <italic><tp:taxon-name><tp:taxon-name-part taxon-name-part-type="genus" reg="Melanogaster">M.</tp:taxon-name-part><tp:taxon-name-part taxon-name-part-type="species" reg="broomeanus">broomeanus</tp:taxon-name-part></tp:taxon-name></italic> has a single-layered peridium. The difference in basidiospore size is evident, with 3.5–9.5 × 3.0–7.0 μm for <italic><tp:taxon-name><tp:taxon-name-part taxon-name-part-type="genus" reg="Melanogaster">M.</tp:taxon-name-part><tp:taxon-name-part taxon-name-part-type="species" reg="truncatisporus">truncatisporus</tp:taxon-name-part></tp:taxon-name></italic> and 7–9 × 4 μm for <italic><tp:taxon-name><tp:taxon-name-part taxon-name-part-type="genus" reg="Melanogaster">M.</tp:taxon-name-part><tp:taxon-name-part taxon-name-part-type="species" reg="broomeanus">broomeanus</tp:taxon-name-part></tp:taxon-name></italic>. Also, <italic><tp:taxon-name><tp:taxon-name-part taxon-name-part-type="genus" reg="Melanogaster">M.</tp:taxon-name-part><tp:taxon-name-part taxon-name-part-type="species" reg="truncatisporus">truncatisporus</tp:taxon-name-part></tp:taxon-name></italic> basidia typically contain 4 spores, whereas those of <italic><tp:taxon-name><tp:taxon-name-part taxon-name-part-type="genus" reg="Melanogaster">M.</tp:taxon-name-part><tp:taxon-name-part taxon-name-part-type="species" reg="obovatisporus">obovatisporus</tp:taxon-name-part></tp:taxon-name></italic> consistently contain 8 spores. Basidiospore size (especially minimum size) is also a diagnostic character to separate <italic><tp:taxon-name><tp:taxon-name-part taxon-name-part-type="genus" reg="Melanogaster">M.</tp:taxon-name-part><tp:taxon-name-part taxon-name-part-type="species" reg="truncatisporus">truncatisporus</tp:taxon-name-part></tp:taxon-name></italic> from <italic><tp:taxon-name><tp:taxon-name-part taxon-name-part-type="genus" reg="Melanogaster">M.</tp:taxon-name-part><tp:taxon-name-part taxon-name-part-type="species" reg="variegatus">variegatus</tp:taxon-name-part></tp:taxon-name></italic> (3.5–9.5 × 3.0–7.0 μm for the former, and 7.5–10 × 5.5–8 μm for the latter). Phylogenetically, the specimens of <italic><tp:taxon-name><tp:taxon-name-part taxon-name-part-type="genus" reg="Melanogaster">M.</tp:taxon-name-part><tp:taxon-name-part taxon-name-part-type="species" reg="truncatisporus">truncatisporus</tp:taxon-name-part></tp:taxon-name></italic> clustered in an independent clade with strong support (BS = 100%, PP = 1.0; Fig. <xref ref-type="fig" rid="F2">2</xref>), supporting it as a new species. Additionally, <italic><tp:taxon-name><tp:taxon-name-part taxon-name-part-type="genus" reg="Melanogaster">M.</tp:taxon-name-part><tp:taxon-name-part taxon-name-part-type="species" reg="truncatisporus">truncatisporus</tp:taxon-name-part></tp:taxon-name></italic> (holotype ITS sequence <ext-link xmlns:xlink="http://www.w3.org/1999/xlink" xlink:href="ON427479" ext-link-type="gen" xlink:type="simple">ON427479</ext-link>) shared less than 93.2% similarity with ITS sequences of other <italic><tp:taxon-name><tp:taxon-name-part taxon-name-part-type="genus" reg="Melanogaster">Melanogaster</tp:taxon-name-part></tp:taxon-name></italic> species.</p></tp:treatment-sec><tp:treatment-sec><!--Section generated to contain objects referenced in tp:taxon-treatment.--><fig id="F3" position="float" orientation="portrait"><object-id xmlns:xlink="http://www.w3.org/1999/xlink" content-type="doi" xlink:type="simple">10.3897/mycokeys.107.123565.figure3</object-id><object-id xmlns:xlink="http://www.w3.org/1999/xlink" content-type="arpha" xlink:type="simple">427F53EF-64D7-5C4F-91CE-B044128094C5</object-id><label>Figure 3.</label><caption><p>Photographs of <italic><tp:taxon-name><tp:taxon-name-part taxon-name-part-type="genus" reg="Melanogaster">Melanogaster</tp:taxon-name-part></tp:taxon-name></italic> species. <italic><tp:taxon-name><tp:taxon-name-part taxon-name-part-type="genus" reg="Melanogaster">Melanogaster</tp:taxon-name-part><tp:taxon-name-part taxon-name-part-type="species" reg="cyaneus">cyaneus</tp:taxon-name-part></tp:taxon-name></italic> (<abbrev xmlns:xlink="http://www.w3.org/1999/xlink" content-type="institution" xlink:title="Yunnan Academy of Agricultural Sciences" id="ABBRID0ELGEK" xlink:type="simple">YAAS</abbrev>-TJ75-1, holotype) <bold>a</bold> basidiomata <bold>b</bold> LM of Peridium <bold>c</bold> LM of basidiospores <bold>d</bold> SEM of basidiospore. <italic><tp:taxon-name><tp:taxon-name-part taxon-name-part-type="genus" reg="Melanogaster">Melanogaster</tp:taxon-name-part><tp:taxon-name-part taxon-name-part-type="species" reg="diqingensis">diqingensis</tp:taxon-name-part></tp:taxon-name></italic> (<abbrev xmlns:xlink="http://www.w3.org/1999/xlink" content-type="institution" xlink:title="Yunnan Academy of Agricultural Sciences" id="ABBRID0EDHEK" xlink:type="simple">YAAS</abbrev>-WXH_9068, holotype) <bold>e</bold> basidiomata <bold>f</bold> LM of Peridium <bold>g</bold> LM of basidiospores <bold>h</bold> SEM of basidiospore. <italic><tp:taxon-name><tp:taxon-name-part taxon-name-part-type="genus" reg="Melanogaster">Melanogaster</tp:taxon-name-part><tp:taxon-name-part taxon-name-part-type="species" reg="truncatisporus">truncatisporus</tp:taxon-name-part></tp:taxon-name></italic> (<abbrev xmlns:xlink="http://www.w3.org/1999/xlink" content-type="institution" xlink:title="Yunnan Academy of Agricultural Sciences" id="ABBRID0E2HEK" xlink:type="simple">YAAS</abbrev>-TJ87, holotype) <bold>i</bold> basidiomata <bold>j</bold> LM of peridium <bold>k</bold> LM of basidiospores <bold>l</bold> SEM of ascospore. Scale bars: 2 cm (<bold>a, e, i</bold>); 20 μm (<bold>b, f, g</bold>); 10 μm (<bold>c, g, k</bold>); 1 μm (<bold>d, h, l</bold>).</p></caption><graphic xmlns:xlink="http://www.w3.org/1999/xlink" xlink:href="mycokeys-107-141-g003.jpg" position="float" orientation="portrait" xlink:type="simple" id="oo_1101959.jpg"><uri content-type="original_file" xlink:type="simple">https://binary.pensoft.net/fig/1101959</uri></graphic></fig><fig id="F2" position="float" orientation="portrait"><object-id xmlns:xlink="http://www.w3.org/1999/xlink" content-type="doi" xlink:type="simple">10.3897/mycokeys.107.123565.figure2</object-id><object-id xmlns:xlink="http://www.w3.org/1999/xlink" content-type="arpha" xlink:type="simple">4F39CE1D-D71A-5C2C-B1CD-2F86BD02E6CF</object-id><label>Figure 2.</label><caption><p>The ITS phylogram of <italic><tp:taxon-name><tp:taxon-name-part taxon-name-part-type="genus" reg="Melanogaster">Melanogaster</tp:taxon-name-part></tp:taxon-name></italic> obtained with RAxML (including ITS1, ITS2, and 5.8S). The six <italic><tp:taxon-name><tp:taxon-name-part taxon-name-part-type="genus" reg="Alpova">Alpova</tp:taxon-name-part></tp:taxon-name></italic> cessions were chosen as the outgroup. Nodes were annotated with ML BS &gt; 70%, Bayesian PP &gt; 0.90, or “-” in case of non-significant support value. New species are in bold font. The sections are as defined by <xref ref-type="bibr" rid="B28">Moreau et al. 2011</xref> on the basis of basidiospore length.</p></caption><graphic xmlns:xlink="http://www.w3.org/1999/xlink" xlink:href="mycokeys-107-141-g002.jpg" position="float" orientation="portrait" xlink:type="simple" id="oo_1101958.jpg"><uri content-type="original_file" xlink:type="simple">https://binary.pensoft.net/fig/1101958</uri></graphic></fig></tp:treatment-sec><ref-list><ref id="B9"><mixed-citation xmlns:xlink="http://www.w3.org/1999/xlink" xlink:type="simple"><person-group><name name-style="western"><surname>Cázares</surname><given-names>E</given-names></name><name name-style="western"><surname>Guevara</surname><given-names>G</given-names></name><name name-style="western"><surname>García</surname><given-names>J</given-names></name><name name-style="western"><surname>Trappe</surname><given-names>JM</given-names></name></person-group> (<year>2008</year>) <article-title><italic><tp:taxon-name><tp:taxon-name-part taxon-name-part-type="genus">Melanogaster</tp:taxon-name-part><tp:taxon-name-part taxon-name-part-type="species">minysporus</tp:taxon-name-part></tp:taxon-name></italic> sp. nov., a new sequestrate member of the <tp:taxon-name><tp:taxon-name-part taxon-name-part-type="order">Boletales</tp:taxon-name-part></tp:taxon-name> from Mexico.</article-title><source>Revista Mexicana de mcologia</source><volume>28</volume>: <fpage>67</fpage>–<lpage>69</lpage>.</mixed-citation></ref><ref id="B40"><mixed-citation xmlns:xlink="http://www.w3.org/1999/xlink" xlink:type="simple"><person-group><name name-style="western"><surname>Türkoğlu</surname><given-names>A</given-names></name><name name-style="western"><surname>Castellano</surname><given-names>MA</given-names></name></person-group> (<year>2013</year>) <article-title>New records of truffle fungi (<tp:taxon-name><tp:taxon-name-part taxon-name-part-type="class">Basidiomycetes</tp:taxon-name-part></tp:taxon-name>) from Turkey.</article-title><source>Turkish Journal of Botany</source><volume>37</volume>: <fpage>970</fpage>–<lpage>976</lpage>. <ext-link xlink:href="10.3906/bot-1212-54" ext-link-type="doi" xlink:type="simple">https://doi.org/10.3906/bot-1212-54</ext-link></mixed-citation></ref><ref id="B41"><mixed-citation xmlns:xlink="http://www.w3.org/1999/xlink" xlink:type="simple"><person-group><name name-style="western"><surname>Uzun</surname><given-names>Y</given-names></name><name name-style="western"><surname>Acar</surname><given-names>I</given-names></name><name name-style="western"><surname>Akata</surname><given-names>I</given-names></name></person-group> (<year>2014</year>) Notes on Turkish <italic><tp:taxon-name><tp:taxon-name-part taxon-name-part-type="genus">Melanogaster</tp:taxon-name-part></tp:taxon-name></italic>. Ot Sistematik Botanik Dergisi 22: 113–118.</mixed-citation></ref><ref id="B23"><mixed-citation xmlns:xlink="http://www.w3.org/1999/xlink" xlink:type="simple"><person-group><name name-style="western"><surname>Liu</surname><given-names>B</given-names></name><name name-style="western"><surname>Tao</surname><given-names>K</given-names></name><name name-style="western"><surname>Chang</surname><given-names>MC</given-names></name></person-group> (<year>1989</year>) <article-title>Two new species of <italic><tp:taxon-name><tp:taxon-name-part taxon-name-part-type="genus">Melanogaster</tp:taxon-name-part></tp:taxon-name></italic> from China.</article-title><source>Acta Mycologica Sinica</source><volume>8</volume>: <fpage>210</fpage>–<lpage>213</lpage>.</mixed-citation></ref><ref id="B15"><mixed-citation xmlns:xlink="http://www.w3.org/1999/xlink" xlink:type="simple"><person-group><name name-style="western"><surname>Krisztián</surname><given-names>H</given-names></name></person-group> (<year>2008</year>) Különböző stressztűrőképességű nagygombanemzetségek Kárpát-medencei leletanyagának molekuláris azonosítása és rendszerezése. Doktori értekezés, Biológia Doktori Iskola.</mixed-citation></ref><ref id="B28"><mixed-citation xmlns:xlink="http://www.w3.org/1999/xlink" xlink:type="simple"><person-group><name name-style="western"><surname>Moreau</surname><given-names>PA</given-names></name><name name-style="western"><surname>Rochet</surname><given-names>J</given-names></name><name name-style="western"><surname>Richard</surname><given-names>F</given-names></name><name name-style="western"><surname>Chassagne</surname><given-names>F</given-names></name><name name-style="western"><surname>Manzi</surname><given-names>S</given-names></name><name name-style="western"><surname>Gardes</surname><given-names>M</given-names></name></person-group> (<year>2011</year>) <article-title>Taxonomy of <italic><tp:taxon-name><tp:taxon-name-part taxon-name-part-type="genus">Alnus</tp:taxon-name-part></tp:taxon-name></italic>-associated hypogeous species of <italic><tp:taxon-name><tp:taxon-name-part taxon-name-part-type="genus">Alpova</tp:taxon-name-part></tp:taxon-name></italic> and <italic><tp:taxon-name><tp:taxon-name-part taxon-name-part-type="genus">Melanogaster</tp:taxon-name-part></tp:taxon-name></italic> (<tp:taxon-name><tp:taxon-name-part taxon-name-part-type="phylum">Basidiomycota</tp:taxon-name-part></tp:taxon-name>, <tp:taxon-name><tp:taxon-name-part taxon-name-part-type="family">Paxillaceae</tp:taxon-name-part></tp:taxon-name>) in Europe. Cryptogamie.</article-title><source>Mycologie</source><volume>32</volume>(<issue>1</issue>): <fpage>33</fpage>–<lpage>62</lpage>. <ext-link xlink:href="10.7872/crym.v32.iss1.2012.033" ext-link-type="doi" xlink:type="simple">https://doi.org/10.7872/crym.v32.iss1.2012.033</ext-link></mixed-citation></ref></ref-list></tp:taxon-treatment>
